# Supplementary material for: Experimental characterization and machine learning modeling of leakage-induced soil fluidization in water distribution systems
Source: PLoS One. 2025 Sep 23;20(9):e0331097. doi: 10.1371/journal.pone.0331097 (PMC12456785; doi:10.1371/journal.pone.0331097)
Supplement: S1 Dataset — (XLSX) [file pone.0331097.s002.xlsx]

## Sheet: upward leakage direction
	for upward leakage direction
	author's name	Aleak(m2)	G	CD (m)	d50(m)	Cu	pressure(mh2o)	Qleak(m3/s)	Hf	Af
1	Mohammadbeigi (current research)	7.065e-06	2.7	0.484863	0.0033036	1.54836	15	4.28165e-05	0.085	0.0397603
2							25	6.03806e-05	0.1	0.0408075
3							35	6.42023e-05	0.095	0.0054696
4					0.00160582	1.53712	15	4.82143e-05	0.05	0.00142853
5							25	7.51073e-05	0.09	0.00240812
6							35	9.21569e-05	0.07	0.00330983
7					0.00135804	1.6654	15	6.96078e-05	0.04	0.00151935
8				0.372142			25	6.22378e-05	0.11	0.00842045
9							35	0.000100789	0.14	0.0131076
10					0.00135804	1.6654	15	7.0437e-05	0.04	0.00138339
11							25	7.5576e-05	0.08	0.00476485
12							35	8.71053e-05	0.124	0.0109762
13					0.00160582	1.53712	15	5.87571e-05	0.041	0.00188461
14							25	7.13978e-05	0.095	0.00655629
15							35	8.1448e-05	0.1	0.00663492
16					0.0033036	1.54836	15	7.51152e-05	0.12	0.00892955
17	Hamedi	8.5e-06	2.65	0.4	0.00064	1.71	15	3.52475e-05	0.0239	0.000589
18							25	6.89811e-05	0.055	0.002372
19							35	0.000108868	0.1196	0.007547
20							45	0.000144793	0.2567	0.02183
21							55	0.000178474	0.4	0.0427
22					0.00126	1.95	15	3.85309e-05	0.0289	0.000895
23							25	7.89756e-05	0.0413	0.001753
24							35	0.000107856	0.1509	0.009962
25							45	0.000142334	0.1805	0.01572
26							55	0.000172874	0.2775	0.033328
27					0.002	1.57	15	3.9542e-05	0.0226	0.000586
28							25	7.93006e-05	0.138	0.006406
29							35	0.000109479	0.152	0.014957
30							45	0.000150348	0.1873	0.023578
31							55	0.000181029	0.2685	0.032432
32				0.5	0.00064	1.71	15	3.50808e-05	0.0222	0.000653
33							25	6.44255e-05	0.0615	0.002696
34							35	0.000102373	0.1348	0.007093
35							45	0.00014454	0.2085	0.015462
36							55	0.000172621	0.309	0.0269
37					0.00126	1.95	15	3.62642e-05	0.0258	0.000792
38							25	7.64839e-05	0.0406	0.001798
39							35	0.000108362	0.1232	0.008232
40							45	0.000138468	0.2031	0.018444
41							55	0.000176163	0.2669	0.027188
42					0.002	1.57	15	3.84225e-05	0.0103	0.000255
43							25	7.88784e-05	0.0674	0.00401
44							35	0.000104343	0.1429	0.013085
45							45	0.000148926	0.1523	0.014256
46							55	0.000176243	0.2076	0.027681
47				0.6	0.00064	1.71	15	2.9278e-05	0.0244	0.000539
48							25	5.04282e-05	0.0558	0.002345
49							35	9.78202e-05	0.1368	0.008637
50							45	0.000137118	0.1937	0.014891
51							55	0.000165451	0.3323	0.030447
52					0.00126	1.95	15	3.47919e-05	0.0234	0.000542
53							25	7.64839e-05	0.0578	0.002327
54							35	0.000107856	0.1314	0.00935
55							45	0.000139984	0.1776	0.017243
56							55	0.000175757	0.2415	0.024879
57					0.002	1.57	15	3.76614e-05	0.0091	0.000188
58							25	7.51812e-05	0.0481	0.002381
59							35	0.000102373	0.0934	0.007996
60							45	0.000148229	0.1134	0.009854
61							55	0.000172321	0.2136	0.025653
62	Mohammadbeigi	8e-06	2.65	0.5	0.00061	1.25732	20	4.3e-05	0.1524	0.0168566
63							25	5.62e-05	0.174	0.01959
64							30	6.2e-05	0.1874	0.021769
65							35	6.52e-05	0.1912	0.023089
66							40	6.6e-05	0.1983	0.024795
67							45	6.64e-05	0.2007	0.025597
68							50	6.7e-05	0.2274	0.029341
69					0.00069	1.39628	20	4.7e-05	0.0778	0.00552
70							25	5.68e-05	0.0946	0.006732
71							35	7.19e-05	0.1249	0.00991
72							40	7.25e-05	0.1497	0.0139056
73							45	7.32e-05	0.1784	0.017367
74							50	7.38e-05	0.271	0.025955
75					0.001146	1.55086	20	5.08e-05	0.0467	0.001662
76							25	6.71e-05	0.0523	0.002656
77							30	7.31e-05	0.0638	0.003714
78							35	8.08e-05	0.0767	0.00451
79							40	8.71e-05	0.0821	0.0049837
80							45	9.05e-05	0.0869	0.00632
81							50	9.65e-05	0.1132	0.009822

## Sheet: downward leakage direction
	For downward leakage direction
	author's name	Aleak(m2)	G	CD (m)	d50(m)	Cu	pressure(mh2o)	Qleak(m3/s)	Hf	Af
82	Lessan	8.5e-06	2.65	0.12	0.00064	1.72	15	2.85051e-05	0.0291	0.0007
83							25	5.68434e-05	0.0337	0.000887
84							35	8.83821e-05	0.06	0.002321
85							45	0.000150118	0.0978	0.003813
86							55	0.00019903	0.166	0.010614
87					0.00126	1.96	15	3.08664e-05	0.0317	0.001094
88							25	5.80213e-05	0.0345	0.001078
89							35	9.45409e-05	0.0827	0.004338
90							45	0.000149273	0.2093	0.021611
91							55	0.000202669	0.2158	0.017701
92					0.002	1.57	15	3.12025e-05	0.0305	0.000639
93							25	6.02159e-05	0.0295	0.000991
94							35	7.32531e-05	0.1027	0.007353
95							45	0.000158382	0.1984	0.021981
96							55	0.000205386	0.2817	0.025306
97		4.90625e-06			0.00064	1.72	15	5.87727e-05	0.0669	0.002304
98							25	7.16784e-05	0.0894	0.003618
99							35	7.97756e-05	0.144	0.008356
100							45	8.85452e-05	0.1433	0.006436
101							55	9.52897e-05	0.1427	0.00659
102					0.00126	1.96	15	5.93671e-05	0.0307	0.000777
103							25	7.89756e-05	0.0687	0.002938
104							35	8.84924e-05	0.1154	0.008048
105							45	9.88452e-05	0.1626	0.010294
106							55	0.000108862	0.1994	0.015514
107					0.002	1.57	15	6.13894e-05	0.0455	0.049302
108							25	8.33173e-05	0.0701	0.003107
109							35	9.39424e-05	0.106	0.006584
110							45	0.000104062	0.1521	0.010559
111	Sharafodin	7e-06	2.65	0.9	0.00127	7.7	15	1.80557e-06	0.0391061	0.00257141
112							25	5.72227e-06	0.0532631	0.00415858
113							35	7.50006e-06	0.0669253	0.00578879
114							45	1.1139e-05	0.0791953	0.00733593
115							55	1.46112e-05	0.081268	0.00966372
116		8.5e-06					15	1.17223e-05	0.0393261	0.00595425
117							25	2.54169e-05	0.0903791	0.0114788
118							35	3.77781e-05	0.154622	0.0221481
119							45	6.1056e-05	0.177089	0.0310454
120							55	0.000100612	0.231235	0.0496942
121		1e-05					15	2.73058e-05	0.0973842	0.0103427
122							25	4.5167e-05	0.0985037	0.0132317
123							35	6.85005e-05	0.171957	0.0303837
124							45	0.000118557	0.213766	0.0515031
125							55	0.00014264	0.266792	0.0701804
126		7.065e-06					15	6.12227e-05	0.114819	0.0106077
127							25	8.03895e-05	0.168898	0.0222524
128							35	9.21674e-05	0.189326	0.0269977
129							45	9.73619e-05	0.193438	0.0316196
130							55	0.000109195	0.237287	0.0507536
131		7e-06			0.00117	6	15	1.27779e-06	0.0416667	0.00187699
132							25	5.08337e-06	0.0391194	0.00299467
133							35	6.0556e-06	0.0761905	0.00928265
134							45	8.44451e-06	0.0761905	0.0108925
135							55	1.40279e-05	0.0869048	0.0119363
136		8.5e-06					15	7.30561e-06	0.0301788	0.00240644
137							25	1.48335e-05	0.0833333	0.00918224
138							35	2.60002e-05	0.110714	0.0154974
139							45	6.23894e-05	0.132143	0.0193276
140							55	8.60007e-05	0.2	0.0376877
141		1e-05					15	1.4639e-05	0.0392857	0.00324943
142							25	3.50836e-05	0.103571	0.0150734
143							35	3.97503e-05	0.139286	0.0281773
144							45	6.30005e-05	0.2	0.0424296
145							55	0.000110751	0.238095	0.0634462
146		7.065e-06					15	5.66949e-05	0.170238	0.017816
147							25	7.21117e-05	0.202381	0.0230035
148							35	8.59451e-05	0.235714	0.0331862
149							45	9.07229e-05	0.263095	0.0435473
150							55	9.42785e-05	0.277381	0.0480785
