# Supplementary material for: Experimental characterization and machine learning modeling of leakage-induced soil fluidization in water distribution systems
Source: PLoS One. 2025 Sep 23;20(9):e0331097. doi: 10.1371/journal.pone.0331097 (PMC12456785; doi:10.1371/journal.pone.0331097)
Supplement: S3 Dataset — (XLSX) [file pone.0331097.s004.xlsx]

## Sheet: Af-downward for modelling
Frd	(d50^2/Aleak)^0.5	Cu	(Af^0.5)/d50 actual
1.41957	0.480015	7.7	39.9284
4.49895	0.480015	7.7	50.7772
5.89668	0.480015	7.7	59.9087
8.75766	0.480015	7.7	67.441
11.4876	0.480015	7.7	77.4049
7.58989	0.435606	7.7	60.7589
16.4567	0.435606	7.7	84.3617
24.4603	0.435606	7.7	117.183
39.5322	0.435606	7.7	138.738
65.1435	0.435606	7.7	175.529
15.0278	0.401609	7.7	80.078
24.8578	0.401609	7.7	90.574
37.6994	0.401609	7.7	137.251
65.2478	0.401609	7.7	178.695
78.5023	0.401609	7.7	208.595
47.6915	0.477802	7.7	81.0975
62.6222	0.477802	7.7	117.459
71.7969	0.477802	7.7	129.378
75.8434	0.477802	7.7	140.015
85.0614	0.477802	7.7	177.39
1.04667	0.442218	6	37.0293
4.16393	0.442218	6	46.7723
4.96031	0.442218	6	82.3474
6.91713	0.442218	6	89.2026
11.4906	0.442218	6	93.3789
4.92819	0.401307	6	41.9278
10.0063	0.401307	6	81.9009
17.5391	0.401307	6	106.401
42.0864	0.401307	6	118.824
58.014	0.401307	6	165.926
8.39385	0.369986	6	48.7212
20.1166	0.369986	6	104.935
22.7924	0.369986	6	143.471
36.1238	0.369986	6	176.055
63.5034	0.369986	6	215.287
46.0131	0.440179	6	114.083
58.5252	0.440179	6	129.632
69.7523	0.440179	6	155.702
73.63	0.440179	6	178.359
76.5157	0.440179	6	187.409
25.9989	0.219518	1.72	41.3399
51.8458	0.219518	1.72	46.5352
80.6117	0.219518	1.72	75.2762
136.919	0.219518	1.72	96.4836
181.531	0.219518	1.72	160.975
20.0643	0.432176	1.96	26.2505
37.716	0.432176	1.96	26.0579
61.4551	0.432176	1.96	52.2726
97.0331	0.432176	1.96	116.672
131.742	0.432176	1.96	105.591
16.099	0.685994	1.57	12.6392
31.0685	0.685994	1.57	15.7401
37.795	0.685994	1.57	42.8748
81.7174	0.685994	1.57	74.13
105.969	0.685994	1.57	79.5393
92.8706	0.288938	1.72	75
113.264	0.288938	1.72	93.9841
126.059	0.288938	1.72	142.83
139.916	0.288938	1.72	125.351
150.574	0.288938	1.72	126.842
66.8581	0.568847	1.96	22.1228
88.9407	0.568847	1.96	43.0185
99.6583	0.568847	1.96	71.1989
111.317	0.568847	1.96	80.5233
122.598	0.568847	1.96	98.8533
54.8746	0.902932	1.57	111.02
74.4755	0.902932	1.57	27.8702
83.973	0.902932	1.57	40.5709
93.0186	0.902932	1.57	51.3785

## Sheet: Af-upward for modelling
Frd^2	Aleak/(CD*d50)	Cu	(Af^0.5)/d50 actual
1033.53	0.0332031	1.71	37.9208
3958.47	0.0332031	1.71	76.0987
9859.71	0.0332031	1.71	135.74
17440.6	0.0332031	1.71	230.859
26498.1	0.0332031	1.71	322.875
627.327	0.0168651	1.95	23.7433
2635.5	0.0168651	1.95	33.2292
4915.51	0.0168651	1.95	79.2141
8560.46	0.0168651	1.95	99.5075
12628	0.0168651	1.95	144.889
416.231	0.010625	1.57	12.1037
1674.06	0.010625	1.57	40.0187
3190.63	0.010625	1.57	61.1494
6017.49	0.010625	1.57	76.7756
8723.98	0.010625	1.57	90.0444
1023.78	0.0265625	1.71	39.9279
3452.89	0.0265625	1.71	81.1297
8718.43	0.0265625	1.71	131.594
17379.8	0.0265625	1.71	194.291
24788.7	0.0265625	1.71	256.269
555.69	0.0134921	1.95	22.3353
2471.82	0.0134921	1.95	33.653
4961.7	0.0134921	1.95	72.0082
8101.66	0.0134921	1.95	107.785
13113.1	0.0134921	1.95	130.863
392.997	0.0085	1.57	7.98436
1656.28	0.0085	1.57	31.6623
2898.28	0.0085	1.57	57.1948
5904.18	0.0085	1.57	59.6992
8268.78	0.0085	1.57	83.188
713.1	0.0221354	1.71	36.2756
2115.5	0.0221354	1.71	75.6644
7960.21	0.0221354	1.71	145.212
15640.6	0.0221354	1.71	190.67
22772.3	0.0221354	1.71	272.642
511.486	0.0112434	1.95	18.4769
2471.82	0.0112434	1.95	38.2849
4915.51	0.0112434	1.95	76.7424
8280.11	0.0112434	1.95	104.216
13052.7	0.0112434	1.95	125.183
377.581	0.00708333	1.57	6.85565
1504.65	0.00708333	1.57	24.3977
2789.9	0.00708333	1.57	44.7102
5849.02	0.00708333	1.57	49.6337
7904.83	0.00708333	1.57	80.0828
1821.85	0.0262295	1.25732	212.841
3112.06	0.0262295	1.25732	229.45
3787.55	0.0262295	1.25732	241.874
4188.62	0.0262295	1.25732	249.099
4292.03	0.0262295	1.25732	258.138
4344.22	0.0262295	1.25732	262.28
4423.08	0.0262295	1.25732	280.807
1924.21	0.0231884	1.39628	107.676
2810.3	0.0231884	1.39628	118.911
4503.12	0.0231884	1.39628	144.274
4578.59	0.0231884	1.39628	170.901
4667.43	0.0231884	1.39628	190.991
4744.26	0.0231884	1.39628	233.486
1353.47	0.0139616	1.55086	35.5739
2361.38	0.0139616	1.55086	44.9707
2802.56	0.0139616	1.55086	53.1785
3424.07	0.0139616	1.55086	58.6008
3978.84	0.0139616	1.55086	61.6015
4295.54	0.0139616	1.55086	69.3704
4883.99	0.0139616	1.55086	86.4799
419.738	0.00441068	1.54836	60.3583
834.739	0.00441068	1.54836	61.148
943.75	0.00441068	1.54836	22.3867
1094.96	0.00907395	1.53712	23.5368
2657.11	0.00907395	1.53712	30.5592
4000.38	0.00907395	1.53712	35.8267
2698.65	0.0107295	1.6654	28.7022
2157.44	0.0139795	1.6654	67.5702
5657.97	0.0139795	1.6654	84.3042
2763.33	0.0139795	1.6654	27.3879
3181.26	0.0139795	1.6654	50.829
4225.9	0.0139795	1.6654	77.1462
1626.17	0.0118224	1.53712	27.0342
2401.13	0.0118224	1.53712	50.4234
3124.69	0.0118224	1.53712	50.7249
1291.85	0.00574667	1.54836	28.604

## Sheet: Hf-downward for modelling
Frd	(d50^2/Aleak)^0.5	Cu	Hf/d50 actual
1.41957	0.480015	7.7	30.7922
4.49895	0.480015	7.7	41.9394
5.89668	0.480015	7.7	52.6971
8.75766	0.480015	7.7	62.3585
11.4876	0.480015	7.7	63.9906
7.58989	0.435606	7.7	30.9654
16.4567	0.435606	7.7	71.1646
24.4603	0.435606	7.7	121.75
39.5322	0.435606	7.7	139.44
65.1435	0.435606	7.7	182.075
15.0278	0.401609	7.7	76.6805
24.8578	0.401609	7.7	77.562
37.6994	0.401609	7.7	135.399
65.2478	0.401609	7.7	168.32
78.5023	0.401609	7.7	210.072
47.6915	0.477802	7.7	90.4087
62.6222	0.477802	7.7	132.991
71.7969	0.477802	7.7	149.076
75.8434	0.477802	7.7	152.313
85.0614	0.477802	7.7	186.84
1.04667	0.442218	6	35.6126
4.16393	0.442218	6	33.4354
4.96031	0.442218	6	65.1201
6.91713	0.442218	6	65.1201
11.4906	0.442218	6	74.2776
4.92819	0.401307	6	25.7938
10.0063	0.401307	6	71.225
17.5391	0.401307	6	94.6274
42.0864	0.401307	6	112.943
58.014	0.401307	6	170.94
8.39385	0.369986	6	33.5775
20.1166	0.369986	6	88.5222
22.7924	0.369986	6	119.048
36.1238	0.369986	6	170.94
63.5034	0.369986	6	203.5
46.0131	0.440179	6	145.503
58.5252	0.440179	6	172.975
69.7523	0.440179	6	201.465
73.63	0.440179	6	224.868
76.5157	0.440179	6	237.078
25.9989	0.219518	1.72	45.4688
51.8458	0.219518	1.72	52.6562
80.6117	0.219518	1.72	93.75
136.919	0.219518	1.72	152.812
181.531	0.219518	1.72	259.375
20.0643	0.432176	1.96	25.1587
37.716	0.432176	1.96	27.381
61.4551	0.432176	1.96	65.6349
97.0331	0.432176	1.96	166.111
131.742	0.432176	1.96	171.27
16.099	0.685994	1.57	15.25
31.0685	0.685994	1.57	14.75
37.795	0.685994	1.57	51.35
81.7174	0.685994	1.57	99.2
105.969	0.685994	1.57	140.85
92.8706	0.288938	1.72	104.531
113.264	0.288938	1.72	139.687
126.059	0.288938	1.72	225
139.916	0.288938	1.72	223.906
150.574	0.288938	1.72	222.969
66.8581	0.568847	1.96	24.3651
88.9407	0.568847	1.96	54.5238
99.6583	0.568847	1.96	91.5873
111.317	0.568847	1.96	129.048
122.598	0.568847	1.96	158.254
54.8746	0.902932	1.57	22.75
74.4755	0.902932	1.57	35.05
83.973	0.902932	1.57	53
93.0186	0.902932	1.57	76.05

## Sheet: Hf-upward for modelling
Frd^2	Aleak/(CD*d50)	Cu	Hf/d50 actual
1033.53	0.0332031	1.71	37.3438
3958.47	0.0332031	1.71	85.9375
9859.71	0.0332031	1.71	186.875
17440.6	0.0332031	1.71	401.094
26498.1	0.0332031	1.71	625
627.327	0.0168651	1.95	22.9365
2635.5	0.0168651	1.95	32.7778
4915.51	0.0168651	1.95	119.762
8560.46	0.0168651	1.95	143.254
12628	0.0168651	1.95	220.238
416.231	0.010625	1.57	11.3
1674.06	0.010625	1.57	69
3190.63	0.010625	1.57	76
6017.49	0.010625	1.57	93.65
8723.98	0.010625	1.57	134.25
1023.78	0.0265625	1.71	34.6875
3452.89	0.0265625	1.71	96.0937
8718.43	0.0265625	1.71	210.625
17379.8	0.0265625	1.71	325.781
24788.7	0.0265625	1.71	482.812
555.69	0.0134921	1.95	20.4762
2471.82	0.0134921	1.95	32.2222
4961.7	0.0134921	1.95	97.7778
8101.66	0.0134921	1.95	161.19
13113.1	0.0134921	1.95	211.825
392.997	0.0085	1.57	5.15
1656.28	0.0085	1.57	33.7
2898.28	0.0085	1.57	71.45
5904.18	0.0085	1.57	76.15
8268.78	0.0085	1.57	103.8
713.1	0.0221354	1.71	38.125
2115.5	0.0221354	1.71	87.1875
7960.21	0.0221354	1.71	213.75
15640.6	0.0221354	1.71	302.656
22772.3	0.0221354	1.71	519.219
511.486	0.0112434	1.95	18.5714
2471.82	0.0112434	1.95	45.873
4915.51	0.0112434	1.95	104.286
8280.11	0.0112434	1.95	140.952
13052.7	0.0112434	1.95	191.667
377.581	0.00708333	1.57	4.55
1504.65	0.00708333	1.57	24.05
2789.9	0.00708333	1.57	46.7
5849.02	0.00708333	1.57	56.7
7904.83	0.00708333	1.57	106.8
1821.85	0.0262295	1.25732	249.836
3112.06	0.0262295	1.25732	285.246
3787.55	0.0262295	1.25732	307.213
4188.62	0.0262295	1.25732	313.443
4292.03	0.0262295	1.25732	325.082
4344.22	0.0262295	1.25732	329.016
4423.08	0.0262295	1.25732	372.787
1924.21	0.0231884	1.39628	112.754
2810.3	0.0231884	1.39628	137.101
4503.12	0.0231884	1.39628	181.014
4578.59	0.0231884	1.39628	216.957
4667.43	0.0231884	1.39628	258.551
4744.26	0.0231884	1.39628	392.754
1353.47	0.0139616	1.55086	40.7504
2361.38	0.0139616	1.55086	45.637
2802.56	0.0139616	1.55086	55.6719
3424.07	0.0139616	1.55086	66.9284
3978.84	0.0139616	1.55086	71.6405
4295.54	0.0139616	1.55086	75.829
4883.99	0.0139616	1.55086	98.7784
419.738	0.00441068	1.54836	25.7295
834.739	0.00441068	1.54836	30.27
943.75	0.00441068	1.54836	28.7565
1094.96	0.00907395	1.53712	31.1367
2657.11	0.00907395	1.53712	56.0461
4000.38	0.00907395	1.53712	43.5914
2698.65	0.0107295	1.6654	29.4542
2157.44	0.0139795	1.6654	80.9991
5657.97	0.0139795	1.6654	103.09
2763.33	0.0139795	1.6654	29.4542
3181.26	0.0139795	1.6654	58.9084
4225.9	0.0139795	1.6654	91.3081
1626.17	0.0118224	1.53712	25.5321
2401.13	0.0118224	1.53712	59.1598
3124.69	0.0118224	1.53712	62.2735
1291.85	0.00574667	1.54836	36.324
