# Supplementary material for: Experimental characterization and machine learning modeling of leakage-induced soil fluidization in water distribution systems
Source: PLoS One. 2025 Sep 23;20(9):e0331097. doi: 10.1371/journal.pone.0331097 (PMC12456785; doi:10.1371/journal.pone.0331097)
Supplement: S4 Dataset — (XLSX) [file pone.0331097.s005.xlsx]

## Sheet: Af for modeling
Cu	Frd^2	Frd	Aleak/(CD*d50)	d50/(Aleak^0.5)	angle	Af^0.5/d50
1.71	1033.53	32.1486	0.0332031	0.219518	1	37.9208
1.71	3958.47	62.9164	0.0332031	0.219518	1	76.0987
1.71	9859.71	99.2961	0.0332031	0.219518	1	135.74
1.71	17440.6	132.063	0.0332031	0.219518	1	230.859
1.71	26498.1	162.783	0.0332031	0.219518	1	322.875
1.95	627.327	25.0465	0.0168651	0.432176	1	23.7433
1.95	2635.5	51.3371	0.0168651	0.432176	1	33.2292
1.95	4915.51	70.1107	0.0168651	0.432176	1	79.2141
1.95	8560.46	92.5227	0.0168651	0.432176	1	99.5075
1.95	12628	112.374	0.0168651	0.432176	1	144.889
1.57	416.231	20.4017	0.010625	0.685994	1	12.1037
1.57	1674.06	40.9153	0.010625	0.685994	1	40.0187
1.57	3190.63	56.4856	0.010625	0.685994	1	61.1494
1.57	6017.49	77.5725	0.010625	0.685994	1	76.7756
1.57	8723.98	93.4022	0.010625	0.685994	1	90.0444
1.71	1023.78	31.9966	0.0265625	0.219518	1	39.9279
1.71	3452.89	58.7613	0.0265625	0.219518	1	81.1297
1.71	8718.43	93.3726	0.0265625	0.219518	1	131.594
1.71	17379.8	131.832	0.0265625	0.219518	1	194.291
1.71	24788.7	157.444	0.0265625	0.219518	1	256.269
1.95	555.69	23.5731	0.0134921	0.432176	1	22.3353
1.95	2471.82	49.7174	0.0134921	0.432176	1	33.653
1.95	4961.7	70.4393	0.0134921	0.432176	1	72.0082
1.95	8101.66	90.0092	0.0134921	0.432176	1	107.785
1.95	13113.1	114.512	0.0134921	0.432176	1	130.863
1.57	392.997	19.8242	0.0085	0.685994	1	7.98436
1.57	1656.28	40.6974	0.0085	0.685994	1	31.6623
1.57	2898.28	53.8356	0.0085	0.685994	1	57.1948
1.57	5904.18	76.8386	0.0085	0.685994	1	59.6992
1.57	8268.78	90.9328	0.0085	0.685994	1	83.188
1.71	713.1	26.7039	0.0221354	0.219518	1	36.2756
1.71	2115.5	45.9946	0.0221354	0.219518	1	75.6644
1.71	7960.21	89.22	0.0221354	0.219518	1	145.212
1.71	15640.6	125.063	0.0221354	0.219518	1	190.67
1.71	22772.3	150.905	0.0221354	0.219518	1	272.642
1.95	511.486	22.6161	0.0112434	0.432176	1	18.4769
1.95	2471.82	49.7174	0.0112434	0.432176	1	38.2849
1.95	4915.51	70.1107	0.0112434	0.432176	1	76.7424
1.95	8280.11	90.9951	0.0112434	0.432176	1	104.216
1.95	13052.7	114.249	0.0112434	0.432176	1	125.183
1.57	377.581	19.4315	0.00708333	0.685994	1	6.85565
1.57	1504.65	38.7898	0.00708333	0.685994	1	24.3977
1.57	2789.9	52.8195	0.00708333	0.685994	1	44.7102
1.57	5849.02	76.4789	0.00708333	0.685994	1	49.6337
1.57	7904.83	88.9091	0.00708333	0.685994	1	80.0828
1.25732	1821.85	42.6831	0.0262295	0.215668	1	212.841
1.25732	3112.06	55.7858	0.0262295	0.215668	1	229.45
1.25732	3787.55	61.5431	0.0262295	0.215668	1	241.874
1.25732	4188.62	64.7195	0.0262295	0.215668	1	249.099
1.25732	4292.03	65.5136	0.0262295	0.215668	1	258.138
1.25732	4344.22	65.9107	0.0262295	0.215668	1	262.28
1.25732	4423.08	66.5062	0.0262295	0.215668	1	280.807
1.39628	1924.21	43.8658	0.0231884	0.243952	1	107.676
1.39628	2810.3	53.0123	0.0231884	0.243952	1	118.911
1.39628	4503.12	67.1053	0.0231884	0.243952	1	144.274
1.39628	4578.59	67.6653	0.0231884	0.243952	1	170.901
1.39628	4667.43	68.3186	0.0231884	0.243952	1	190.991
1.39628	4744.26	68.8786	0.0231884	0.243952	1	233.486
1.55086	1353.47	36.7895	0.0139616	0.405172	1	35.5739
1.55086	2361.38	48.594	0.0139616	0.405172	1	44.9707
1.55086	2802.56	52.9392	0.0139616	0.405172	1	53.1785
1.55086	3424.07	58.5156	0.0139616	0.405172	1	58.6008
1.55086	3978.84	63.0781	0.0139616	0.405172	1	61.6015
1.55086	4295.54	65.5404	0.0139616	0.405172	1	69.3704
1.55086	4883.99	69.8856	0.0139616	0.405172	1	86.4799
1.54836	419.738	20.4875	0.00441068	1.24289	1	60.3583
1.54836	834.739	28.8918	0.00441068	1.24289	1	61.148
1.54836	943.75	30.7205	0.00441068	1.24289	1	22.3867
1.53712	1094.96	33.0902	0.00907395	0.604144	1	23.5368
1.53712	2657.11	51.5472	0.00907395	0.604144	1	30.5592
1.53712	4000.38	63.2486	0.00907395	0.604144	1	35.8267
1.6654	2698.65	51.9485	0.0107295	0.510924	1	28.7022
1.6654	2157.44	46.4482	0.0139795	0.510924	1	67.5702
1.6654	5657.97	75.2195	0.0139795	0.510924	1	84.3042
1.6654	2763.33	52.5674	0.0139795	0.510924	1	27.3879
1.6654	3181.26	56.4026	0.0139795	0.510924	1	50.829
1.6654	4225.9	65.0069	0.0139795	0.510924	1	77.1462
1.53712	1626.17	40.3258	0.0118224	0.604144	1	27.0342
1.53712	2401.13	49.0014	0.0118224	0.604144	1	50.4234
1.53712	3124.69	55.8989	0.0118224	0.604144	1	50.7249
1.54836	1291.85	35.9423	0.00574667	1.24289	1	28.604
1.72	675.945	25.9989	0.110677	0.219518	0	41.3399
1.72	2687.99	51.8458	0.110677	0.219518	0	46.5352
1.72	6498.24	80.6117	0.110677	0.219518	0	75.2762
1.72	18746.9	136.919	0.110677	0.219518	0	96.4836
1.72	32953.7	181.531	0.110677	0.219518	0	160.975
1.96	402.576	20.0643	0.0562169	0.432176	0	26.2505
1.96	1422.5	37.716	0.0562169	0.432176	0	26.0579
1.96	3776.73	61.4551	0.0562169	0.432176	0	52.2726
1.96	9415.42	97.0331	0.0562169	0.432176	0	116.672
1.96	17356.1	131.742	0.0562169	0.432176	0	105.591
1.57	259.177	16.099	0.0354167	0.685994	0	12.6392
1.57	965.251	31.0685	0.0354167	0.685994	0	15.7401
1.57	1428.46	37.795	0.0354167	0.685994	0	42.8748
1.57	6677.74	81.7174	0.0354167	0.685994	0	74.13
1.57	11229.4	105.969	0.0354167	0.685994	0	79.5393
1.72	8624.96	92.8706	0.0638835	0.288938	0	75
1.72	12828.7	113.264	0.0638835	0.288938	0	93.9841
1.72	15890.8	126.059	0.0638835	0.288938	0	142.83
1.72	19576.5	139.916	0.0638835	0.288938	0	125.351
1.72	22672.4	150.574	0.0638835	0.288938	0	126.842
1.96	4470	66.8581	0.0324487	0.568847	0	22.1228
1.96	7910.45	88.9407	0.0324487	0.568847	0	43.0185
1.96	9931.78	99.6583	0.0324487	0.568847	0	71.1989
1.96	12391.6	111.317	0.0324487	0.568847	0	80.5233
1.96	15030.3	122.598	0.0324487	0.568847	0	98.8533
1.57	3011.22	54.8746	0.0204427	0.902932	0	111.02
1.57	5546.6	74.4755	0.0204427	0.902932	0	27.8702
1.57	7051.46	83.973	0.0204427	0.902932	0	40.5709
1.57	8652.46	93.0186	0.0204427	0.902932	0	51.3785
7.7	2.01518	1.41957	0.00612423	0.480015	0	39.9284
7.7	20.2405	4.49895	0.00612423	0.480015	0	50.7772
7.7	34.7708	5.89668	0.00612423	0.480015	0	59.9087
7.7	76.6966	8.75766	0.00612423	0.480015	0	67.441
7.7	131.965	11.4876	0.00612423	0.480015	0	77.4049
7.7	57.6064	7.58989	0.00743657	0.435606	0	60.7589
7.7	270.824	16.4567	0.00743657	0.435606	0	84.3617
7.7	598.306	24.4603	0.00743657	0.435606	0	117.183
7.7	1562.79	39.5322	0.00743657	0.435606	0	138.738
7.7	4243.68	65.1435	0.00743657	0.435606	0	175.529
7.7	225.835	15.0278	0.00874891	0.401609	0	80.078
7.7	617.909	24.8578	0.00874891	0.401609	0	90.574
7.7	1421.25	37.6994	0.00874891	0.401609	0	137.251
7.7	4257.28	65.2478	0.00874891	0.401609	0	178.695
7.7	6162.6	78.5023	0.00874891	0.401609	0	208.595
7.7	2274.48	47.6915	0.0061811	0.477802	0	81.0975
7.7	3921.53	62.6222	0.0061811	0.477802	0	117.459
7.7	5154.8	71.7969	0.0061811	0.477802	0	129.378
7.7	5752.21	75.8434	0.0061811	0.477802	0	140.015
7.7	7235.44	85.0614	0.0061811	0.477802	0	177.39
6	1.09552	1.04667	0.00664767	0.442218	0	37.0293
6	17.3383	4.16393	0.00664767	0.442218	0	46.7723
6	24.6047	4.96031	0.00664767	0.442218	0	82.3474
6	47.8467	6.91713	0.00664767	0.442218	0	89.2026
6	132.035	11.4906	0.00664767	0.442218	0	93.3789
6	24.2871	4.92819	0.00807217	0.401307	0	41.9278
6	100.126	10.0063	0.00807217	0.401307	0	81.9009
6	307.62	17.5391	0.00807217	0.401307	0	106.401
6	1771.26	42.0864	0.00807217	0.401307	0	118.824
6	3365.62	58.014	0.00807217	0.401307	0	165.926
6	70.4567	8.39385	0.00949668	0.369986	0	48.7212
6	404.676	20.1166	0.00949668	0.369986	0	104.935
6	519.494	22.7924	0.00949668	0.369986	0	143.471
6	1304.93	36.1238	0.00949668	0.369986	0	176.055
6	4032.68	63.5034	0.00949668	0.369986	0	215.287
6	2117.2	46.0131	0.0067094	0.440179	0	114.083
6	3425.2	58.5252	0.0067094	0.440179	0	129.632
6	4865.39	69.7523	0.0067094	0.440179	0	155.702
6	5421.37	73.63	0.0067094	0.440179	0	178.359
6	5854.64	76.5157	0.0067094	0.440179	0	187.409

## Sheet: Hf for modeling
Cu	Frd^2	Frd	Aleak/(CD*d50)	d50/(Aleak^0.5)	angle	Hf/d50
1.71	1033.53	32.1486	0.0332031	0.219518	1	37.3438
1.71	3958.47	62.9164	0.0332031	0.219518	1	85.9375
1.71	9859.71	99.2961	0.0332031	0.219518	1	186.875
1.71	17440.6	132.063	0.0332031	0.219518	1	401.094
1.71	26498.1	162.783	0.0332031	0.219518	1	625
1.95	627.327	25.0465	0.0168651	0.432176	1	22.9365
1.95	2635.5	51.3371	0.0168651	0.432176	1	32.7778
1.95	4915.51	70.1107	0.0168651	0.432176	1	119.762
1.95	8560.46	92.5227	0.0168651	0.432176	1	143.254
1.95	12628	112.374	0.0168651	0.432176	1	220.238
1.57	416.231	20.4017	0.010625	0.685994	1	11.3
1.57	1674.06	40.9153	0.010625	0.685994	1	69
1.57	3190.63	56.4856	0.010625	0.685994	1	76
1.57	6017.49	77.5725	0.010625	0.685994	1	93.65
1.57	8723.98	93.4022	0.010625	0.685994	1	134.25
1.71	1023.78	31.9966	0.0265625	0.219518	1	34.6875
1.71	3452.89	58.7613	0.0265625	0.219518	1	96.0937
1.71	8718.43	93.3726	0.0265625	0.219518	1	210.625
1.71	17379.8	131.832	0.0265625	0.219518	1	325.781
1.71	24788.7	157.444	0.0265625	0.219518	1	482.812
1.95	555.69	23.5731	0.0134921	0.432176	1	20.4762
1.95	2471.82	49.7174	0.0134921	0.432176	1	32.2222
1.95	4961.7	70.4393	0.0134921	0.432176	1	97.7778
1.95	8101.66	90.0092	0.0134921	0.432176	1	161.19
1.95	13113.1	114.512	0.0134921	0.432176	1	211.825
1.57	392.997	19.8242	0.0085	0.685994	1	5.15
1.57	1656.28	40.6974	0.0085	0.685994	1	33.7
1.57	2898.28	53.8356	0.0085	0.685994	1	71.45
1.57	5904.18	76.8386	0.0085	0.685994	1	76.15
1.57	8268.78	90.9328	0.0085	0.685994	1	103.8
1.71	713.1	26.7039	0.0221354	0.219518	1	38.125
1.71	2115.5	45.9946	0.0221354	0.219518	1	87.1875
1.71	7960.21	89.22	0.0221354	0.219518	1	213.75
1.71	15640.6	125.063	0.0221354	0.219518	1	302.656
1.71	22772.3	150.905	0.0221354	0.219518	1	519.219
1.95	511.486	22.6161	0.0112434	0.432176	1	18.5714
1.95	2471.82	49.7174	0.0112434	0.432176	1	45.873
1.95	4915.51	70.1107	0.0112434	0.432176	1	104.286
1.95	8280.11	90.9951	0.0112434	0.432176	1	140.952
1.95	13052.7	114.249	0.0112434	0.432176	1	191.667
1.57	377.581	19.4315	0.00708333	0.685994	1	4.55
1.57	1504.65	38.7898	0.00708333	0.685994	1	24.05
1.57	2789.9	52.8195	0.00708333	0.685994	1	46.7
1.57	5849.02	76.4789	0.00708333	0.685994	1	56.7
1.57	7904.83	88.9091	0.00708333	0.685994	1	106.8
1.25732	1821.85	42.6831	0.0262295	0.215668	1	249.836
1.25732	3112.06	55.7858	0.0262295	0.215668	1	285.246
1.25732	3787.55	61.5431	0.0262295	0.215668	1	307.213
1.25732	4188.62	64.7195	0.0262295	0.215668	1	313.443
1.25732	4292.03	65.5136	0.0262295	0.215668	1	325.082
1.25732	4344.22	65.9107	0.0262295	0.215668	1	329.016
1.25732	4423.08	66.5062	0.0262295	0.215668	1	372.787
1.39628	1924.21	43.8658	0.0231884	0.243952	1	112.754
1.39628	2810.3	53.0123	0.0231884	0.243952	1	137.101
1.39628	4503.12	67.1053	0.0231884	0.243952	1	181.014
1.39628	4578.59	67.6653	0.0231884	0.243952	1	216.957
1.39628	4667.43	68.3186	0.0231884	0.243952	1	258.551
1.39628	4744.26	68.8786	0.0231884	0.243952	1	392.754
1.55086	1353.47	36.7895	0.0139616	0.405172	1	40.7504
1.55086	2361.38	48.594	0.0139616	0.405172	1	45.637
1.55086	2802.56	52.9392	0.0139616	0.405172	1	55.6719
1.55086	3424.07	58.5156	0.0139616	0.405172	1	66.9284
1.55086	3978.84	63.0781	0.0139616	0.405172	1	71.6405
1.55086	4295.54	65.5404	0.0139616	0.405172	1	75.829
1.55086	4883.99	69.8856	0.0139616	0.405172	1	98.7784
1.54836	419.738	20.4875	0.00441068	1.24289	1	25.7295
1.54836	834.739	28.8918	0.00441068	1.24289	1	30.27
1.54836	943.75	30.7205	0.00441068	1.24289	1	28.7565
1.53712	1094.96	33.0902	0.00907395	0.604144	1	31.1367
1.53712	2657.11	51.5472	0.00907395	0.604144	1	56.0461
1.53712	4000.38	63.2486	0.00907395	0.604144	1	43.5914
1.6654	2698.65	51.9485	0.0107295	0.510924	1	29.4542
1.6654	2157.44	46.4482	0.0139795	0.510924	1	80.9991
1.6654	5657.97	75.2195	0.0139795	0.510924	1	103.09
1.6654	2763.33	52.5674	0.0139795	0.510924	1	29.4542
1.6654	3181.26	56.4026	0.0139795	0.510924	1	58.9084
1.6654	4225.9	65.0069	0.0139795	0.510924	1	91.3081
1.53712	1626.17	40.3258	0.0118224	0.604144	1	25.5321
1.53712	2401.13	49.0014	0.0118224	0.604144	1	59.1598
1.53712	3124.69	55.8989	0.0118224	0.604144	1	62.2735
1.54836	1291.85	35.9423	0.00574667	1.24289	1	36.324
1.72	675.945	25.9989	0.110677	0.219518	0	45.4688
1.72	2687.99	51.8458	0.110677	0.219518	0	52.6562
1.72	6498.24	80.6117	0.110677	0.219518	0	93.75
1.72	18746.9	136.919	0.110677	0.219518	0	152.812
1.72	32953.7	181.531	0.110677	0.219518	0	259.375
1.96	402.576	20.0643	0.0562169	0.432176	0	25.1587
1.96	1422.5	37.716	0.0562169	0.432176	0	27.381
1.96	3776.73	61.4551	0.0562169	0.432176	0	65.6349
1.96	9415.42	97.0331	0.0562169	0.432176	0	166.111
1.96	17356.1	131.742	0.0562169	0.432176	0	171.27
1.57	259.177	16.099	0.0354167	0.685994	0	15.25
1.57	965.251	31.0685	0.0354167	0.685994	0	14.75
1.57	1428.46	37.795	0.0354167	0.685994	0	51.35
1.57	6677.74	81.7174	0.0354167	0.685994	0	99.2
1.57	11229.4	105.969	0.0354167	0.685994	0	140.85
1.72	8624.96	92.8706	0.0638835	0.288938	0	104.531
1.72	12828.7	113.264	0.0638835	0.288938	0	139.687
1.72	15890.8	126.059	0.0638835	0.288938	0	225
1.72	19576.5	139.916	0.0638835	0.288938	0	223.906
1.72	22672.4	150.574	0.0638835	0.288938	0	222.969
1.96	4470	66.8581	0.0324487	0.568847	0	24.3651
1.96	7910.45	88.9407	0.0324487	0.568847	0	54.5238
1.96	9931.78	99.6583	0.0324487	0.568847	0	91.5873
1.96	12391.6	111.317	0.0324487	0.568847	0	129.048
1.96	15030.3	122.598	0.0324487	0.568847	0	158.254
1.57	3011.22	54.8746	0.0204427	0.902932	0	22.75
1.57	5546.6	74.4755	0.0204427	0.902932	0	35.05
1.57	7051.46	83.973	0.0204427	0.902932	0	53
1.57	8652.46	93.0186	0.0204427	0.902932	0	76.05
7.7	2.01518	1.41957	0.00612423	0.480015	0	30.7922
7.7	20.2405	4.49895	0.00612423	0.480015	0	41.9394
7.7	34.7708	5.89668	0.00612423	0.480015	0	52.6971
7.7	76.6966	8.75766	0.00612423	0.480015	0	62.3585
7.7	131.965	11.4876	0.00612423	0.480015	0	63.9906
7.7	57.6064	7.58989	0.00743657	0.435606	0	30.9654
7.7	270.824	16.4567	0.00743657	0.435606	0	71.1646
7.7	598.306	24.4603	0.00743657	0.435606	0	121.75
7.7	1562.79	39.5322	0.00743657	0.435606	0	139.44
7.7	4243.68	65.1435	0.00743657	0.435606	0	182.075
7.7	225.835	15.0278	0.00874891	0.401609	0	76.6805
7.7	617.909	24.8578	0.00874891	0.401609	0	77.562
7.7	1421.25	37.6994	0.00874891	0.401609	0	135.399
7.7	4257.28	65.2478	0.00874891	0.401609	0	168.32
7.7	6162.6	78.5023	0.00874891	0.401609	0	210.072
7.7	2274.48	47.6915	0.0061811	0.477802	0	90.4087
7.7	3921.53	62.6222	0.0061811	0.477802	0	132.991
7.7	5154.8	71.7969	0.0061811	0.477802	0	149.076
7.7	5752.21	75.8434	0.0061811	0.477802	0	152.313
7.7	7235.44	85.0614	0.0061811	0.477802	0	186.84
6	1.09552	1.04667	0.00664767	0.442218	0	35.6126
6	17.3383	4.16393	0.00664767	0.442218	0	33.4354
6	24.6047	4.96031	0.00664767	0.442218	0	65.1201
6	47.8467	6.91713	0.00664767	0.442218	0	65.1201
6	132.035	11.4906	0.00664767	0.442218	0	74.2776
6	24.2871	4.92819	0.00807217	0.401307	0	25.7938
6	100.126	10.0063	0.00807217	0.401307	0	71.225
6	307.62	17.5391	0.00807217	0.401307	0	94.6274
6	1771.26	42.0864	0.00807217	0.401307	0	112.943
6	3365.62	58.014	0.00807217	0.401307	0	170.94
6	70.4567	8.39385	0.00949668	0.369986	0	33.5775
6	404.676	20.1166	0.00949668	0.369986	0	88.5222
6	519.494	22.7924	0.00949668	0.369986	0	119.048
6	1304.93	36.1238	0.00949668	0.369986	0	170.94
6	4032.68	63.5034	0.00949668	0.369986	0	203.5
6	2117.2	46.0131	0.0067094	0.440179	0	145.503
6	3425.2	58.5252	0.0067094	0.440179	0	172.975
6	4865.39	69.7523	0.0067094	0.440179	0	201.465
6	5421.37	73.63	0.0067094	0.440179	0	224.868
6	5854.64	76.5157	0.0067094	0.440179	0	237.078
