# Supplementary material for: Experimental characterization and machine learning modeling of leakage-induced soil fluidization in water distribution systems
Source: PLoS One. 2025 Sep 23;20(9):e0331097. doi: 10.1371/journal.pone.0331097 (PMC12456785; doi:10.1371/journal.pone.0331097)
Supplement: S5 Code — (IPYNB) [file pone.0331097.s007.ipynb]

# %% [code]
import numpy as np
import pandas as pd
from scipy.optimize import curve_fit
import matplotlib.pyplot as plt
from sklearn.metrics import r2_score

# %% [code]
data = pd.read_excel(r'Desktop\input data for dimensional anlysis.xlsx')
data.head()

# %% [code]
data.isna().sum()

# %% [code]
def empirical_model(X, C, a1,a2,a3):
    return C * (X[:, 0] ** a1)*(X[:,1]**a2)*(X[:,2]**a3)

# %% [code]
X = data[[ 'Frd^2', 'Aleak/(CD*d50)','Cu']].values
Y = data['(Af^0.5)/d50 actual'].values

# %% [code]
popt, pcov = curve_fit(empirical_model, X, Y)

# %% [code]
C = popt[0]
a1 = popt[1]
a2 = popt[2]
a3=popt[3]

# %% [code]
print(f'C: {C}, a1: {a1}, a2: {a2}, a3:{a3}')

# %% [code]
Y_pred = empirical_model(X, *popt)
r2 = r2_score(Y, Y_pred)
df = pd.DataFrame(Y_pred)
# replace with The file path you want to be saved
df.to_excel(r'D:\رساله دکترا\for hf\findings2.xlsx', index=False)
print(f'R-squared: {r2}')
