# Supplementary material for: Experimental characterization and machine learning modeling of leakage-induced soil fluidization in water distribution systems
Source: PLoS One. 2025 Sep 23;20(9):e0331097. doi: 10.1371/journal.pone.0331097 (PMC12456785; doi:10.1371/journal.pone.0331097)
Supplement: S8 Code — (IPYNB) [file pone.0331097.s010.ipynb]

# %% [code]
import pandas as pd
import numpy as np
from sklearn.model_selection import train_test_split, RandomizedSearchCV
from sklearn.ensemble import RandomForestRegressor
from sklearn.preprocessing import MinMaxScaler
from sklearn.metrics import mean_squared_error, r2_score
import matplotlib.pyplot as plt
import seaborn as sns
import pandas as pd
import seaborn as sns
import matplotlib.pyplot as plt
import itertools
import os

# %% [code]
# Import the Excel file into a pandas DataFrame.
# 'r' makes the path a raw string to handle backslashes properly (Windows paths).
df = pd.read_excel("Downloads/input data for modelling.xlsx")
# Display the first 5 rows of the DataFrame to preview the data structure.
df.head()

# %% [code]
# Replace with target column name
target_column = 'Af^0.5/d50'  
# Create the feature matrix X by dropping the target column from the DataFrame
X = df.drop(columns=[target_column])
# Create the target vector y by selecting only the target column
y = df[target_column]

# %% [code]
# Split the data into training and testing sets.
# 25% of the data will be used for testing, and 75% for training.
# random_state ensures reproducibility (you'll get the same split every time)
X_train, X_test, y_train, y_test = train_test_split(X, y, test_size=0.25, random_state=42)
# Print the number of samples in the training and testing set
print("Training set size:", len(X_train))
print("Testing set size:", len(X_test))

# %% [code]
# Initialize a MinMaxScaler to scale features to the range [0, 1]
scaler = MinMaxScaler()
X_train_scaled = scaler.fit_transform(X_train)
X_test_scaled = scaler.transform(X_test)

# %% [code]
scaler = MinMaxScaler()

# %% [code]
# Concatenate the training and testing feature sets into one full dataset (along rows)
X_concat = np.concatenate((X_train, X_test), axis=0)

# Fit and apply MinMax scaling to the entire concatenated dataset
# This rescales all features between 0 and 1 using global min/max values
X_concat_scaled = scaler.fit_transform(X_concat)

# Convert the scaled NumPy array back to a DataFrame with original column names
X_concat_normal = pd.DataFrame(X_concat_scaled, columns=X.columns)

# Display the last 5 rows of the normalized full dataset
X_concat_normal.tail()

# %% [code]
# Extract the portion of the scaled data corresponding to the original training set
X_train_normal = X_concat_scaled[:len(X_train)]

# Extract the portion corresponding to the original test set
X_test_normal = X_concat_scaled[len(X_train):]


# %% [code]
# Initialize an Random Forest model with a fixed random seed
# random_state ensures reproducibility (same results across runs)
rf_model = RandomForestRegressor(random_state=12)

# %% [code]
# Define the hyperparameter grid for Random Forest tuning
param_grid = {
    'n_estimators': [50, 100, 150],  # Reduce trees
    'max_depth': [5, 10, 15, 20],  # Limit depth
    'min_samples_split': [5, 10, 20],  # Prevent too many splits
    'min_samples_leaf': [2, 5, 10],  # Enforce minimum leaf nodes
    'max_features': ['sqrt', 'log2']  # Reduce number of features per split
}

# %% [code]
# Perform randomized hyperparameter search on the Random Forest model
random_search = RandomizedSearchCV(estimator=rf_model, param_distributions=param_grid, n_iter=100, cv=5, verbose=123, random_state=12, n_jobs=-1)
random_search.fit(X_train_normal, y_train)

# Get the best parameters and best score
best_params = random_search.best_params_
best_score = random_search.best_score_

print(f"Best parameters found: {best_params}")
print(f"Best R² score during cross-validation: {best_score}")

best_model = random_search.best_estimator_
# Predict on the test set
y_pred_train = best_model.predict(X_train_normal)
y_pred_test = best_model.predict(X_test_normal)

## Extract the best hyperparameter combination and corresponding CV R² score
r2_train = r2_score(y_train, y_pred_train)
r2_test = r2_score(y_test, y_pred_test)

print("R² for training data:", r2_train)
print("R² for test data:", r2_test)

# %% [code]

def plot_pair_heatmaps_rf(search_cv, model_name='random_forest', filetype='png'):
    """
    Create and save a grid of heatmaps for all 2D hyperparameter interactions (Random Forest).
    Saves output to Desktop.
    """
    # Load results
    results = pd.DataFrame(search_cv.cv_results_)
    
    # Encode categorical hyperparameters if needed
    if 'param_max_features' in results.columns:
        results['param_max_features'] = results['param_max_features'].astype(str)
        results['param_max_features_encoded'] = results['param_max_features'].map({'sqrt': 'sqrt', 'log2': 'log2'})
    
    # Define parameter columns to include
    param_cols = [
        'param_n_estimators',
        'param_max_depth',
        'param_min_samples_split',
        'param_min_samples_leaf',
        'param_max_features'
    ]
    
    # Get parameter pairs
    param_pairs = list(itertools.combinations(param_cols, 2))

    # Fix others to best params
    best_params = search_cv.best_params_
    fix_values = {
        f'param_{k}': v for k, v in best_params.items() if f'param_{k}' in param_cols
    }

    # Prepare grid layout
    num_pairs = len(param_pairs)
    cols = 3
    rows = (num_pairs + cols - 1) // cols
    fig, axes = plt.subplots(rows, cols, figsize=(cols * 5, rows * 4))
    axes = axes.flatten()

    for idx, (p1, p2) in enumerate(param_pairs):
        subset = results.copy()

        # Fix all other params
        for k, v in fix_values.items():
            if k not in [p1, p2]:
                subset = subset[subset[k] == v]

        subset[p1] = subset[p1].astype(str)
        subset[p2] = subset[p2].astype(str)

        try:
            pivot = subset.pivot_table(index=p1, columns=p2, values='mean_test_score')
        except ValueError:
            continue

        ax = axes[idx]
        if not pivot.empty:
            sns.heatmap(pivot, annot=True, fmt=".3f", cmap='viridis', ax=ax)
            ax.set_title(f'{p1.replace("param_", "")} vs {p2.replace("param_", "")}')
            ax.set_xlabel(p2.replace("param_", ""))
            ax.set_ylabel(p1.replace("param_", ""))
        else:
            ax.axis('off')

    # Hide unused subplots
    for i in range(idx + 1, len(axes)):
        axes[i].axis('off')

    # Save to desktop
    plt.suptitle(f'Hyperparameter Heatmaps for {model_name.upper()}', fontsize=16)
    plt.tight_layout(rect=[0, 0, 1, 0.96])
    desktop_path = os.path.join(os.path.expanduser("~"), "Desktop")
    outname = os.path.join(desktop_path, f'{model_name}_pairwise_heatmaps.{filetype}')
    plt.savefig(outname, dpi=300)
    plt.close()

    print(f'✅ Heatmap grid saved to your Desktop: {outname}')


# %% [code]
#calling the function
plot_pair_heatmaps_rf(random_search, model_name='random_forest-heatmap-Af', filetype='png')


# %% [code]
y_actual_train = y_train
y_pred_train = y_pred_train

y_actual_test = y_test
y_pred_test = y_pred_test

# %% [code]
def compute_metrics(y_actual, y_pred):
    std_dev_pred = np.std(y_pred)  # Standard deviation of predictions
    corr_coef = np.corrcoef(y_actual, y_pred)[0, 1]  # Correlation coefficient
    return std_dev_pred, corr_coef

# Compute metrics for each split
train_std, train_corr = compute_metrics(y_actual_train, y_pred_train)
test_std, test_corr = compute_metrics(y_actual_test, y_pred_test)


# Reference standard deviation (from observed data)
ref_std = np.std(y_actual_test)

print(f"Train Std: {train_std:.3f}, Train Corr: {train_corr:.3f}")
print(f"Test Std: {test_std:.3f}, Test Corr: {test_corr:.3f}")

print(f"Reference Std Dev: {ref_std:.3f}")

# %% [code]
def calculate_rmse(y_actual, y_pred):
    return np.sqrt(np.mean((np.array(y_actual) - np.array(y_pred))**2))

# Compute RMSE for each split
rmse_train = calculate_rmse(y_actual_train, y_pred_train)
rmse_test = calculate_rmse(y_actual_test, y_pred_test)


print(f"Train RMSE: {rmse_train:.2f}")
print(f"Test RMSE: {rmse_test:.2f}")

# %% [code]
# Compute R² scores
r2_train = r2_score(y_actual_train, y_pred_train)
r2_test = r2_score(y_actual_test, y_pred_test)

# Print results
print(f"R² Score on Training Set: {r2_train:.4f}")
print(f"R² Score on Test Set: {r2_test:.4f}")

# %% [code]
# Example predicted data
data = [y_pred_test,y_actual_test]


# Convert the data into a DataFrame
df = pd.DataFrame(data)

# Write the DataFrame to an Excel file
df.to_excel("Documents/output data for modelling Random Forest Af.xlsx", index=False, engine='openpyxl')

# %% [code]
