# Supplementary material for: Experimental characterization and machine learning modeling of leakage-induced soil fluidization in water distribution systems
Source: PLoS One. 2025 Sep 23;20(9):e0331097. doi: 10.1371/journal.pone.0331097 (PMC12456785; doi:10.1371/journal.pone.0331097)
Supplement: S12 Code — (IPYNB) [file pone.0331097.s014.ipynb]

# %% [code]
# Import Libraries
import pandas as pd
import numpy as np
from sklearn.model_selection import train_test_split, RandomizedSearchCV
from sklearn.preprocessing import MinMaxScaler
from sklearn.svm import SVR
from sklearn.neural_network import MLPRegressor
from sklearn.linear_model import LinearRegression
from sklearn.ensemble import StackingRegressor
import pandas as pd
import matplotlib.pyplot as plt
import seaborn as sns
import itertools
from sklearn.metrics import mean_squared_error, r2_score


# %% [code]

#  Load and Preprocess Data
data = pd.read_excel(r'Downloads\input data for modelling.xlsx')  # Replace with  file path and file name

X = data.drop('Af^0.5/d50', axis=1)  # Replace 'target_column' with target
y = data['Af^0.5/d50']


# %% [code]
# Split
X_train, X_test, y_train, y_test = train_test_split(X, y, test_size=0.25, random_state=123)
print("Training set size:", len(X_train))
print("Testing set size:", len(X_test))

# %% [code]
# Normalize
scaler = MinMaxScaler()

X_concat = np.concatenate((X_train, X_test), axis=0)
X_concat_scaled = scaler.fit_transform(X_concat)
X_concat_normal = pd.DataFrame(X_concat_scaled, columns= X.columns)
X_concat_normal.tail()

# %% [code]
X_train_normal = X_concat_scaled[:len(X_train)] 
X_test_normal = X_concat_scaled[len(X_train):]

# %% [code]
import warnings

# Suppress all warnings
warnings.filterwarnings('ignore')


# %% [code]
mlp = MLPRegressor( max_iter=1000,random_state=123)

# %% [code]
mlp_param_grid = {
    'hidden_layer_sizes': [(100,), (120,)],
    'activation': ['relu', 'tanh'],
    'solver': ['adam', 'sgd'],
    'alpha': [0.0001, 0.001, 0.01,1],
    'learning_rate': ['constant', 'adaptive'],
    'learning_rate_init': [0.001, 0.01, 0.1]
}


# %% [code]
mlp_search = RandomizedSearchCV(mlp, mlp_param_grid, n_iter=100, cv=5, random_state=42,verbose=1,n_jobs=-1)
mlp_search.fit(X_train_normal, y_train)
best_mlp = mlp_search.best_estimator_

# Get the best parameters and best score
best_params = mlp_search.best_params_
best_score = mlp_search.best_score_

print(f"Best parameters found: {best_params}")
print(f"Best R² score during cross-validation: {best_score}")


# %% [code]
# SVR
svr = SVR()

# %% [code]
svr_param_grid = {
    'kernel': ['linear', 'poly', 'rbf', 'sigmoid'],
    'C': [0.1, 1, 10, 100,1000],
    'gamma': ['scale','auto'],
    'degree': [2,3, 4, 5,6]
}


# %% [code]
svr_search = RandomizedSearchCV(svr, svr_param_grid, n_iter=100, cv=5, random_state=123,verbose=1,n_jobs=-1)
svr_search.fit(X_train_normal, y_train)
best_svr = mlp_search.best_estimator_

# Get the best parameters and best score
best_params = svr_search.best_params_
best_score = svr_search.best_score_

print(f"Best parameters found: {best_params}")
print(f"Best R² score during cross-validation: {best_score}")

# %% [code]


def plot_pair_heatmaps(search_cv, model_name='model', filetype='png'):
    """
    Create and save a pairwise heatmap plot of mean_test_score for all hyperparameter pairs.
    """
    # Extract and prepare results
    results = pd.DataFrame(search_cv.cv_results_)
    param_cols = [col for col in results.columns if col.startswith('param_')]
    param_pairs = list(itertools.combinations(param_cols, 2))

    best_params = search_cv.best_params_
    fix_values = {
        f'param_{k}': v for k, v in best_params.items() if f'param_{k}' in param_cols
    }

    # Prepare figure layout
    num_pairs = len(param_pairs)
    cols = 3
    rows = (num_pairs + cols - 1) // cols
    fig, axes = plt.subplots(rows, cols, figsize=(cols * 5, rows * 4))

    # Flatten axes for easy indexing
    axes = axes.flatten()

    for idx, (p1, p2) in enumerate(param_pairs):
        subset = results.copy()

        # Fix other hyperparameters
        for k, v in fix_values.items():
            if k not in [p1, p2]:
                subset = subset[subset[k] == v]

        # Convert to string (handles categorical values safely)
        subset[p1] = subset[p1].astype(str)
        subset[p2] = subset[p2].astype(str)

        try:
            pivot = subset.pivot_table(index=p1, columns=p2, values='mean_test_score')
        except ValueError:
            continue

        ax = axes[idx]
        if not pivot.empty:
            sns.heatmap(pivot, annot=True, fmt=".3f", cmap='viridis', ax=ax)
            ax.set_title(f'{p1.replace("param_", "")} vs {p2.replace("param_", "")}')
            ax.set_xlabel(p2.replace("param_", ""))
            ax.set_ylabel(p1.replace("param_", ""))
        else:
            ax.axis('off')

    # Turn off unused axes
    for j in range(idx + 1, len(axes)):
        axes[j].axis('off')

    plt.suptitle(f'Hyperparameter Heatmaps for {model_name.upper()}', fontsize=16)
    plt.tight_layout(rect=[0, 0, 1, 0.96])
    import os

    # Get user’s Desktop path (cross-platform)
    desktop_path = os.path.join(os.path.expanduser("~"), "Desktop")
    outname = os.path.join(desktop_path, f'{model_name}_pairwise_heatmaps.{filetype}')

    plt.savefig(outname, dpi=300)


    plt.close()

    print(f'✅ Saved: {outname}')


# %% [code]
# Save MLP and SVR heatmap grids
plot_pair_heatmaps(mlp_search, model_name='mlp-Af', filetype='png')
plot_pair_heatmaps(svr_search, model_name='svr-Af', filetype='png')


# %% [code]
base_models = [
    ('mlp', best_mlp),
    ('svr', best_svr)
]

meta_model = LinearRegression()

stacking_model = StackingRegressor(estimators=base_models, final_estimator=meta_model)
stacking_model.fit(X_train_normal, y_train)

#  Evaluation
y_pred_train = stacking_model.predict(X_train_normal)
y_pred_test = stacking_model.predict(X_test_normal)

r2_train = r2_score(y_train, y_pred_train)
r2_test = r2_score(y_test, y_pred_test)

print("R² for training data:", r2_train)
print("R² for test data:", r2_test)

# %% [code]

y_actual_train = y_train
y_pred_train = y_pred_train

y_actual_test = y_test
y_pred_test = y_pred_test


# %% [code]
def compute_metrics(y_actual, y_pred):
    std_dev_pred = np.std(y_pred)  # Standard deviation of predictions
    corr_coef = np.corrcoef(y_actual, y_pred)[0, 1]  # Correlation coefficient
    return std_dev_pred, corr_coef

# Compute metrics for each split
train_std, train_corr = compute_metrics(y_actual_train, y_pred_train)
test_std, test_corr = compute_metrics(y_actual_test, y_pred_test)


# Reference standard deviation (from observed data)
ref_std = np.std(y_actual_test)

print(f"Train Std: {train_std:.3f}, Train Corr: {train_corr:.3f}")
print(f"Test Std: {test_std:.3f}, Test Corr: {test_corr:.3f}")

print(f"Reference Std Dev: {ref_std:.3f}")

# %% [code]
def calculate_rmse(y_actual, y_pred):
    return np.sqrt(np.mean((np.array(y_actual) - np.array(y_pred))**2))

# Compute RMSE for each split
rmse_train = calculate_rmse(y_actual_train, y_pred_train)
rmse_test = calculate_rmse(y_actual_test, y_pred_test)


print(f"Train RMSE: {rmse_train:.2f}")
print(f"Test RMSE: {rmse_test:.2f}")

# %% [code]
# Compute R² scores
r2_train = r2_score(y_actual_train, y_pred_train)
r2_test = r2_score(y_actual_test, y_pred_test)

# Print results
print(f"R² Score on Training Set: {r2_train:.4f}")
print(f"R² Score on Test Set: {r2_test:.4f}")

# %% [code]
# Example predicted data
data = [y_pred_test,y_actual_test]


# Convert the data into a DataFrame
df = pd.DataFrame(data)

# Write the DataFrame to an Excel file
df.to_excel("Documents/output data for modelling stacking Af.xlsx", index=False, engine='openpyxl')

# %% [code]


# %% [code]
